# Supplementary material for: An Objective Structured Clinical Exam on Breaking Bad News for Clerkship Students: In-Person Versus Remote Standardized Patient Approach
Source: MedEdPORTAL. 2023 Jul 21;19:11323. doi: 10.15766/mep_2374-8265.11323 (PMC10359437; doi:10.15766/mep_2374-8265.11323)
Supplement: Supplementary file 1 — SP Case.docxPatient Note.pdfPost-Follow-up Exercise.pdfPost-Follow-up Exercise Answer Key.docxSP Training Guide.pdfDoor Note (First Encounter).pdfDoor Note (Second Encounter).pdfSPIKES Protocol Checklist.pdfHistory Checklist.pdfFive-Question Survey.pdfOSCE Instructions.pdf [file mep_2374-8265.11323-s001.zip]

Archive with 12 entries (12 files):
- G. Door Note (Second Encounter).pdf
- H. SPIKES Protocol Checklist.pdf
- I. History Checklist.pdf
- J. Five-Question Survey.pdf
- K. OSCE Instructions.pdf
- A. SP Case.docx
- B. Patient Note.pdf
- E. SP Training Guide.pdf
- F. Door Note (First Encounter).pdf
- C. Post-Follow-up Exercise.pdf
- D. Post-Follow-up Exercise Answer Key.docx
- Educational Summary Report_11323.pdf
